# Supplementary material for: Use of the Naturally Occurring Bacteriophage Grouping Model for the Design of Potent Therapeutic Cocktails
Source: Antibiotics (Basel). 2024 Apr 24;13(5):385. doi: 10.3390/antibiotics13050385 (PMC11117255; doi:10.3390/antibiotics13050385)
Supplement: Supplementary file 1 [file antibiotics-13-00385-s001.zip]

Archive with 1 entries (1 files):
- antibiotics-2965492-supplementary.pdf
